# Supplementary material for: Production of Polyphenolic Natural Products by Bract-Derived Tissue Cultures of Three Medicinal Tilia spp.: A Comparative Untargeted Metabolomics Study
Source: Plants (Basel). 2024 May 7;13(10):1288. doi: 10.3390/plants13101288 (PMC11124948; doi:10.3390/plants13101288)
Supplement: Supplementary file 1 [file plants-13-01288-s001.zip]

Archive with 2 entries (2 files):
- SM.pdf
- Table_S2.csv
